# Supplementary material for: Linking wet-lab and genomic approaches for reliable detection of carbapenemase-producing Klebsiella pneumoniae in wastewater
Source: Front Microbiol. 2026 Jun 19;17:1821458. doi: 10.3389/fmicb.2026.1821458 (PMC13328271; doi:10.3389/fmicb.2026.1821458)
Supplement: Supplementary file 2 [file Table_2.XLSX]

## Sheet: Table S1
Werner et al. (2026)
Table S1	PCR primers for carbapenemase-encoding genes
Target gene	Sequence [5‘-3‘]	TM [°C]	Amplicon size [bp]	Reference
blaIMP	F: CATGGTTTGGTGGTTCTTGT	55.3	447	Gröbner et al. (2009)
(all genes)	R: ATAATTTGGCGGACTTTGGC	55.3
blaKPC	F: CAGCTCATTCAAGGGCTTTC	57.3	533	Gröbner et al. (2009)
(all genes)	R: AGTCATTTGCCGTGCCATAC	57.3
blaNDM	F: CTGAGCACCGCATTAGCC	58.2	754	Pfeifer et al. (2011)
	R: GGGCCGTATGAGTGATTGC	58.2
blaOXA-48-related genes	F: AAATCACAGGGCGTAGTTGTG	57.9	555	Gröbner et al. (2009)
	R: GACCCACCAGCCAATCTTAG	59.4
blaVIM	F: GTTTGGTCGCATATCGCAAC	57.3	384	Pitout et al. (2005) (modified)
	R: CGAATGCGCAGCACCRGGAT	62.4
Primer pairs used for PCR of carbapenemase-encoding genes blaIMP, blaKPC, blaNDM-1, blaOXA-48 and blaVIM. PCR was performed in 25 µL reactions containing: 1x reaction buffer (New England Biolabs, Germany), 120 µM dNTP mix (New England Biolabs, Germany), 0.2 µM of each primer (Eurofins, Germany), 0.05 µl Taq DNA polymerase (New England Biolabs, Germany), and 2.5 µl template. Thermal cycling was ca…
Abbreviations: F, forward; R, reverse; TM, melting temperature
References
Gröbner, S., et al., Emergence of carbapenem-non-susceptible extended-spectrum beta-lactamase-producing Klebsiella pneumoniae isolates at the university hospital of Tübingen, Germany. J Med Microbiol, 2009. 58(Pt 7): p. 912-922.
Pfeifer, Y., et al., Molecular characterization of blaNDM-1 in an Acinetobacter baumannii strain isolated in Germany in 2007. J Antimicrob Chemother, 2011. 66(9): p. 1998-2001.
Pitout, J.D., et al., Detection of Pseudomonas aeruginosa producing metallo-beta-lactamases in a large centralized laboratory. J Clin Microbiol, 2005. 43(7): p. 3129-35.

## Sheet: Table S2
Werner et al. (2026)
Table S2	Overview of GARI quality-control metrics for the assemblies, including average coverage, assembly length, completeness, and contamination, together with an indication of whether sample was selected as an ST-specific reference for Snippy analysis ("Snippy_reference" column).
Isolate_ID	Sample_ID	WWTP	week	ST	Snippy_reference	expected_species	QC_status	QC_warnings	GARI_version	assembler	FastANI_DB	BUSCO_lineage	Kraken2_DB	Kraken2_target_NCBI_tax_ID	Kraken2_host_NCBI_tax_ID	total_contigs	assembly_length	max_contig_length	mean_contig_length	median_contig_length	min_contig_length	N50	L50	num_contig_non_acgtn	percent_A	percent_C	percent_G	percent_T	percent_N	contig_non_acgtn	contigs_greater_1m	contigs_greater_100k	contigs_greater_10k	contigs_greater_1k	percent_contigs_greater_1m	percent_contigs_greater_100k	percent_contigs_greater_10k	percent_contigs_greater_1k	percent_GC	BUSCO	BUSCO_single_copy	BUSCO_duplicated	BUSCO_fragmented	BUSCO_missing	CheckM_marker_lineage	CheckM_completeness	CheckM_contamination	CheckM_strain_heterogeneity	reference_file
8225	520_24	1	41	485		Klebsiella pneumoniae	FLAGGED	Assembly_length	1	shovill	refs_igs_v2_3col.list	enterobacterales_odb10	kraken2_igs_v2	570	9606	72	5356323	1056615	74393	5610	201	313173	6	0	21.35	28.52	28.77	21.36	0	0	1	13	32	48	1.39	18.06	44.44	66.67	57.29	C:98.7%[S:98.0%,D:0.7%],F:0.2%,M:1.1%,n:440	98	0.7	0.2	1.1	f__Enterobacteriaceae (UID5121)	100	0.53	0	GCF_000240185.1_ASM24018v2_genomic.fna.gz
8286	531_24	1	42	485	Yes	Klebsiella pneumoniae	FLAGGED	Assembly_length	1	shovill	refs_igs_v2_3col.list	enterobacterales_odb10	kraken2_igs_v2	570	9606	72	5357789	1057052	74413	6648	206	308340	6	0	21.35	28.56	28.73	21.36	0	0	1	15	32	50	1.39	20.83	44.44	69.44	57.29	C:98.9%[S:98.2%,D:0.7%],F:0.2%,M:0.9%,n:440	98.2	0.7	0.2	0.9	f__Enterobacteriaceae (UID5121)	100	0.53	0	GCF_000240185.1_ASM24018v2_genomic.fna.gz
7927	410_24	1	31	485		Klebsiella pneumoniae	FLAGGED	BUSCOgle_copy|Assembly_length	1	shovill	refs_igs_v2_3col.list	enterobacterales_odb10	kraken2_igs_v2	570	9606	76	5369469	606440	70650	3396	201	261700	7	0	21.3	28.65	28.64	21.41	0	0	0	16	31	52	0	21.05	40.79	68.42	57.29	C:98.4%[S:97.7%,D:0.7%],F:0.2%,M:1.4%,n:440	97.7	0.7	0.2	1.4	f__Enterobacteriaceae (UID5121)	100	0.53	0	GCF_000240185.1_ASM24018v2_genomic.fna.gz
7932	410_24	1	31	485		Klebsiella pneumoniae	FLAGGED	BUSCOgle_copy|Assembly_length	1	shovill	refs_igs_v2_3col.list	enterobacterales_odb10	kraken2_igs_v2	570	9606	74	5368392	514642	72545	3396	206	290559	8	0	21.34	28.38	28.91	21.37	0	0	0	17	30	48	0	22.97	40.54	64.86	57.29	C:98.4%[S:97.7%,D:0.7%],F:0.2%,M:1.4%,n:440	97.7	0.7	0.2	1.4	f__Enterobacteriaceae (UID5121)	100	0.53	0	GCF_000240185.1_ASM24018v2_genomic.fna.gz
7933	410_24	1	31	485		Klebsiella pneumoniae	FLAGGED	Assembly_length	1	shovill	refs_igs_v2_3col.list	enterobacterales_odb10	kraken2_igs_v2	570	9606	76	5368892	464760	70643	6165	201	261807	9	0	21.3	28.35	28.95	21.4	0	0	0	18	34	52	0	23.68	44.74	68.42	57.3	C:98.7%[S:98.0%,D:0.7%],F:0.2%,M:1.1%,n:440	98	0.7	0.2	1.1	f__Enterobacteriaceae (UID5121)	100	0.53	0	GCF_000240185.1_ASM24018v2_genomic.fna.gz
7969	441_24	1	34	485		Klebsiella pneumoniae	FLAGGED	BUSCOgle_copy|Assembly_length	1	shovill	refs_igs_v2_3col.list	enterobacterales_odb10	kraken2_igs_v2	570	9606	71	5366140	1057052	75579	6205	211	259273	7	0	21.39	28.63	28.67	21.31	0	0	1	16	32	49	1.41	22.54	45.07	69.01	57.3	C:98.4%[S:97.7%,D:0.7%],F:0.2%,M:1.4%,n:440	97.7	0.7	0.2	1.4	f__Enterobacteriaceae (UID5121)	100	0.53	0	GCF_000240185.1_ASM24018v2_genomic.fna.gz
7966	441_24	1	34	485		Klebsiella pneumoniae	FLAGGED	BUSCOgle_copy|Assembly_length	1	shovill	refs_igs_v2_3col.list	enterobacterales_odb10	kraken2_igs_v2	570	9606	80	5367485	591688	67093	3396	206	259273	8	0	21.31	28.45	28.85	21.39	0	0	0	17	33	52	0	21.25	41.25	65	57.3	C:98.4%[S:97.7%,D:0.7%],F:0.2%,M:1.4%,n:440	97.7	0.7	0.2	1.4	f__Enterobacteriaceae (UID5121)	100	0.53	0	GCF_000240185.1_ASM24018v2_genomic.fna.gz
7965	441_24	1	34	485		Klebsiella pneumoniae	FLAGGED	BUSCOgle_copy|Assembly_length	1	shovill	refs_igs_v2_3col.list	enterobacterales_odb10	kraken2_igs_v2	570	9606	70	5366897	1056441	76669	6165	201	261700	6	0	21.32	28.63	28.68	21.38	0	0	1	15	31	48	1.43	21.43	44.29	68.57	57.31	C:98.4%[S:97.7%,D:0.7%],F:0.2%,M:1.4%,n:440	97.7	0.7	0.2	1.4	f__Enterobacteriaceae (UID5121)	100	0.53	0	GCF_000240185.1_ASM24018v2_genomic.fna.gz
8062	468_24	1	36	485		Klebsiella pneumoniae	FLAGGED	Assembly_length	1	shovill	refs_igs_v2_3col.list	enterobacterales_odb10	kraken2_igs_v2	570	9606	74	5367148	766325	72529	3766	201	261868	7	0	21.34	28.7	28.6	21.36	0	0	0	17	31	49	0	22.97	41.89	66.22	57.3	C:98.7%[S:98.0%,D:0.7%],F:0.2%,M:1.1%,n:440	98	0.7	0.2	1.1	f__Enterobacteriaceae (UID5121)	100	0.53	0	GCF_000240185.1_ASM24018v2_genomic.fna.gz
8063	468_24	1	36	485		Klebsiella pneumoniae	FLAGGED	Assembly_length	1	shovill	refs_igs_v2_3col.list	enterobacterales_odb10	kraken2_igs_v2	570	9606	87	5299224	710029	60910	6193	219	186714	8	0	21.33	28.47	28.84	21.36	0	0	0	17	40	59	0	19.54	45.98	67.82	57.31	C:98.7%[S:98.0%,D:0.7%],F:0.2%,M:1.1%,n:440	98	0.7	0.2	1.1	f__Enterobacteriaceae (UID5121)	100	0.53	0	GCF_000240185.1_ASM24018v2_genomic.fna.gz
8381	545_24	2	43	307		Klebsiella pneumoniae	PASSED		1	shovill	refs_igs_v2_3col.list	enterobacterales_odb10	kraken2_igs_v2	570	9606	109	5558172	493908	50992	1707	200	277789	8	0	21.35	28.87	28.41	21.37	0	0	0	17	35	62	0	15.6	32.11	56.88	57.28	C:98.9%[S:98.4%,D:0.5%],F:0.2%,M:0.9%,n:440	98.4	0.5	0.2	0.9	f__Enterobacteriaceae (UID5121)	99.7	1.36	9.09	GCF_000240185.1_ASM24018v2_genomic.fna.gz
8085	469_24	2	36	307		Klebsiella pneumoniae	PASSED		1	shovill	refs_igs_v2_3col.list	enterobacterales_odb10	kraken2_igs_v2	570	9606	102	5549059	580819	54402	2720	208	243842	8	0	21.37	28.69	28.59	21.35	0	0	0	18	37	70	0	17.65	36.27	68.63	57.28	C:98.9%[S:98.4%,D:0.5%],F:0.2%,M:0.9%,n:440	98.4	0.5	0.2	0.9	f__Enterobacteriaceae (UID5121)	99.7	1.36	9.09	GCF_000240185.1_ASM24018v2_genomic.fna.gz
8077	469_24	2	36	307		Klebsiella pneumoniae	PASSED		1	shovill	refs_igs_v2_3col.list	enterobacterales_odb10	kraken2_igs_v2	570	9606	102	5770492	580457	56573	2851	200	225166	9	0	21.66	28.89	27.93	21.52	0	0	0	21	35	64	0	20.59	34.31	62.75	56.82	C:98.9%[S:98.4%,D:0.5%],F:0.2%,M:0.9%,n:440	98.4	0.5	0.2	0.9	f__Enterobacteriaceae (UID5121)	99.7	1.44	7.69	GCF_000240185.1_ASM24018v2_genomic.fna.gz
8082	469_24	2	36	307	Yes	Klebsiella pneumoniae	PASSED		1	shovill	refs_igs_v2_3col.list	enterobacterales_odb10	kraken2_igs_v2	570	9606	134	5586132	580855	41687	773	204	396190	6	0	21.44	28.59	28.63	21.34	0	0	0	16	29	63	0	11.94	21.64	47.01	57.22	C:98.9%[S:98.4%,D:0.5%],F:0.2%,M:0.9%,n:440	98.4	0.5	0.2	0.9	f__Enterobacteriaceae (UID5121)	99.7	1.4	8.33	GCF_000240185.1_ASM24018v2_genomic.fna.gz
8359	544_24	1	43	273		Klebsiella pneumoniae	FLAGGED	Assembly_length	1	shovill	refs_igs_v2_3col.list	enterobacterales_odb10	kraken2_igs_v2	570	9606	320	6118660	630465	19120	572	201	244628	8	0	21.82	28.43	28	21.75	0	0	0	15	57	131	0	4.69	17.81	40.94	56.43	C:98.7%[S:98.2%,D:0.5%],F:0.2%,M:1.1%,n:440	98.2	0.5	0.2	1.1	f__Enterobacteriaceae (UID5121)	100	1.27	38.46	GCF_000240185.1_ASM24018v2_genomic.fna.gz
8361	544_24	1	43	258		Klebsiella pneumoniae	FLAGGED	Assembly_length	1	shovill	refs_igs_v2_3col.list	enterobacterales_odb10	kraken2_igs_v2	570	9606	273	6001030	421825	21981	1311	200	135799	13	0	21.71	28.54	28.03	21.72	0	0	0	21	61	149	0	7.69	22.34	54.58	56.57	C:98.7%[S:98.2%,D:0.5%],F:0.2%,M:1.1%,n:440	98.2	0.5	0.2	1.1	g__Klebsiella (UID5140)	100	0.37	50	GCF_000240185.1_ASM24018v2_genomic.fna.gz
8364	544_24	1	43	258		Klebsiella pneumoniae	FLAGGED	Assembly_length	1	shovill	refs_igs_v2_3col.list	enterobacterales_odb10	kraken2_igs_v2	570	9606	288	5996329	521754	20820	994	201	209095	11	0	21.77	28.42	28.16	21.64	0	0	0	21	58	143	0	7.29	20.14	49.65	56.58	C:98.7%[S:98.2%,D:0.5%],F:0.2%,M:1.1%,n:440	98.2	0.5	0.2	1.1	g__Klebsiella (UID5140)	100	0.37	50	GCF_000240185.1_ASM24018v2_genomic.fna.gz
8363	544_24	1	43	258		Klebsiella pneumoniae	FLAGGED	Assembly_length	1	shovill	refs_igs_v2_3col.list	enterobacterales_odb10	kraken2_igs_v2	570	9606	327	6009309	376931	18377	648	201	203872	11	0	21.75	28.44	28.13	21.68	0	0	0	18	62	145	0	5.5	18.96	44.34	56.57	C:98.7%[S:98.2%,D:0.5%],F:0.2%,M:1.1%,n:440	98.2	0.5	0.2	1.1	g__Klebsiella (UID5140)	100	0.37	50	GCF_000240185.1_ASM24018v2_genomic.fna.gz
8290	531_24	1	42	258	Yes	Klebsiella pneumoniae	PASSED		1	shovill	refs_igs_v2_3col.list	enterobacterales_odb10	kraken2_igs_v2	570	9606	88	5453124	585894	61967	15213	224	201360	9	0	21.32	28.29	28.95	21.45	0	0	0	16	48	69	0	18.18	54.55	78.41	57.24	C:98.7%[S:98.2%,D:0.5%],F:0.2%,M:1.1%,n:440	98.2	0.5	0.2	1.1	g__Klebsiella (UID5140)	100	0.17	50	GCF_000240185.1_ASM24018v2_genomic.fna.gz
8060	468_24	1	36	258		Klebsiella pneumoniae	FLAGGED	Assembly_length	1	shovill	refs_igs_v2_3col.list	enterobacterales_odb10	kraken2_igs_v2	570	9606	236	5995076	297505	25402	1410	201	165829	13	0	21.7	28.2	28.4	21.69	0	0	0	23	62	129	0	9.75	26.27	54.66	56.6	C:98.7%[S:98.2%,D:0.5%],F:0.2%,M:1.1%,n:440	98.2	0.5	0.2	1.1	g__Klebsiella (UID5140)	100	0.37	50	GCF_000240185.1_ASM24018v2_genomic.fna.gz
8382	545_24	2	43	147		Klebsiella pneumoniae	PASSED		1	shovill	refs_igs_v2_3col.list	enterobacterales_odb10	kraken2_igs_v2	570	9606	97	5641683	511101	58161	3887	201	234611	9	0	21.55	28.63	28.42	21.4	0	0	0	19	41	69	0	19.59	42.27	71.13	57.05	C:98.9%[S:98.4%,D:0.5%],F:0.2%,M:0.9%,n:440	98.4	0.5	0.2	0.9	f__Enterobacteriaceae (UID5121)	100	1.43	12.5	GCF_000240185.1_ASM24018v2_genomic.fna.gz
8197	519_24	2	41	147		Klebsiella pneumoniae	PASSED		1	shovill	refs_igs_v2_3col.list	enterobacterales_odb10	kraken2_igs_v2	570	9606	105	5644326	498317	53755	3237	201	214687	9	0	21.52	28.79	28.25	21.43	0	0	0	19	45	73	0	18.1	42.86	69.52	57.04	C:98.9%[S:98.4%,D:0.5%],F:0.2%,M:0.9%,n:440	98.4	0.5	0.2	0.9	f__Enterobacteriaceae (UID5121)	100	1.43	12.5	GCF_000240185.1_ASM24018v2_genomic.fna.gz
7944	411_24	2	31	147		Klebsiella pneumoniae	FLAGGED	CheckM_contamination|Assembly_length	1	shovill	refs_igs_v2_3col.list	enterobacterales_odb10	kraken2_igs_v2	570	9606	91	5951378	643601	65399	5595	201	252764	9	0	21.79	28.52	28.04	21.65	0	0	0	19	40	70	0	20.88	43.96	76.92	56.56	C:98.9%[S:98.4%,D:0.5%],F:0.2%,M:0.9%,n:440	98.4	0.5	0.2	0.9	f__Enterobacteriaceae (UID5121)	100	1.71	4.76	GCF_000240185.1_ASM24018v2_genomic.fna.gz
7989	442_24	2	34	147		Klebsiella pneumoniae	PASSED		1	shovill	refs_igs_v2_3col.list	enterobacterales_odb10	kraken2_igs_v2	570	9606	95	5639216	511101	59360	3984	201	252766	8	0	21.37	27.83	29.23	21.58	0	0	0	18	39	69	0	18.95	41.05	72.63	57.06	C:98.7%[S:98.2%,D:0.5%],F:0.2%,M:1.1%,n:440	98.2	0.5	0.2	1.1	f__Enterobacteriaceae (UID5121)	100	1.43	12.5	GCF_000240185.1_ASM24018v2_genomic.fna.gz
7986	442_24	2	34	147		Klebsiella pneumoniae	PASSED		1	shovill	refs_igs_v2_3col.list	enterobacterales_odb10	kraken2_igs_v2	570	9606	95	5639340	643550	59361	3984	200	279741	7	0	21.31	28.05	29	21.64	0	0	0	17	38	71	0	17.89	40	74.74	57.05	C:98.9%[S:98.4%,D:0.5%],F:0.2%,M:0.9%,n:440	98.4	0.5	0.2	0.9	f__Enterobacteriaceae (UID5121)	100	1.43	12.5	GCF_000240185.1_ASM24018v2_genomic.fna.gz
7984	442_24	2	34	147		Klebsiella pneumoniae	PASSED		1	shovill	refs_igs_v2_3col.list	enterobacterales_odb10	kraken2_igs_v2	570	9606	94	5634939	505115	59946	4285	201	234470	9	0	21.35	28.15	28.9	21.6	0	0	0	19	41	72	0	20.21	43.62	76.6	57.05	C:98.9%[S:98.4%,D:0.5%],F:0.2%,M:0.9%,n:440	98.4	0.5	0.2	0.9	f__Enterobacteriaceae (UID5121)	100	1.43	12.5	GCF_000240185.1_ASM24018v2_genomic.fna.gz
7983	442_24	2	34	147		Klebsiella pneumoniae	FLAGGED	Assembly_length	1	shovill	refs_igs_v2_3col.list	enterobacterales_odb10	kraken2_igs_v2	570	9606	78	5857659	643601	75098	5808	201	279725	8	0	21.67	28.19	28.5	21.64	0	0	0	17	36	57	0	21.79	46.15	73.08	56.69	C:98.9%[S:98.4%,D:0.5%],F:0.2%,M:0.9%,n:440	98.4	0.5	0.2	0.9	f__Enterobacteriaceae (UID5121)	100	1.11	7.69	GCF_000240185.1_ASM24018v2_genomic.fna.gz
7947	411_24	2	31	147		Klebsiella pneumoniae	FLAGGED	CheckM_contamination|Assembly_length	1	shovill	refs_igs_v2_3col.list	enterobacterales_odb10	kraken2_igs_v2	570	9606	95	5958319	476015	62719	5910	201	214687	11	0	21.66	28.22	28.33	21.79	0	0	0	21	44	75	0	22.11	46.32	78.95	56.55	C:98.7%[S:98.2%,D:0.5%],F:0.2%,M:1.1%,n:440	98.2	0.5	0.2	1.1	f__Enterobacteriaceae (UID5121)	100	1.82	4.35	GCF_000240185.1_ASM24018v2_genomic.fna.gz
7951	411_24	2	31	147		Klebsiella pneumoniae	FLAGGED	CheckM_contamination|Assembly_length	1	shovill	refs_igs_v2_3col.list	enterobacterales_odb10	kraken2_igs_v2	570	9606	106	6032013	476027	56905	7600	201	199419	11	0	21.79	28.22	28.26	21.73	0	0	0	20	49	84	0	18.87	46.23	79.25	56.48	C:98.9%[S:98.2%,D:0.7%],F:0.2%,M:0.9%,n:440	98.2	0.7	0.2	0.9	f__Enterobacteriaceae (UID5121)	100	1.88	4.17	GCF_000240185.1_ASM24018v2_genomic.fna.gz
7985	442_24	2	34	147	Yes	Klebsiella pneumoniae	PASSED		1	shovill	refs_igs_v2_3col.list	enterobacterales_odb10	kraken2_igs_v2	570	9606	114	5645306	729410	49520	2159	201	383087	6	0	21.42	28.33	28.72	21.54	0	0	0	15	38	70	0	13.16	33.33	61.4	57.05	C:98.9%[S:98.4%,D:0.5%],F:0.2%,M:0.9%,n:440	98.4	0.5	0.2	0.9	f__Enterobacteriaceae (UID5121)	100	1.43	12.5	GCF_000240185.1_ASM24018v2_genomic.fna.gz
7948	411_24	2	31	147		Klebsiella pneumoniae	FLAGGED	CheckM_contamination|Assembly_length	1	shovill	refs_igs_v2_3col.list	enterobacterales_odb10	kraken2_igs_v2	570	9606	94	5955752	643601	63359	6372	201	217188	10	0	21.79	28.18	28.37	21.66	0	0	0	19	43	75	0	20.21	45.74	79.79	56.55	C:98.9%[S:98.4%,D:0.5%],F:0.2%,M:0.9%,n:440	98.4	0.5	0.2	0.9	f__Enterobacteriaceae (UID5121)	100	1.82	4.35	GCF_000240185.1_ASM24018v2_genomic.fna.gz
7946	411_24	2	31	147		Klebsiella pneumoniae	FLAGGED	Assembly_length	1	shovill	refs_igs_v2_3col.list	enterobacterales_odb10	kraken2_igs_v2	570	9606	104	5864040	729377	56385	1425	201	309874	7	0	21.57	28.27	28.43	21.73	0	0	0	17	34	58	0	16.35	32.69	55.77	56.7	C:98.9%[S:98.4%,D:0.5%],F:0.2%,M:0.9%,n:440	98.4	0.5	0.2	0.9	f__Enterobacteriaceae (UID5121)	100	1.22	6.67	GCF_000240185.1_ASM24018v2_genomic.fna.gz
8124	491_24	2	38	147		Klebsiella pneumoniae	PASSED		1	shovill	refs_igs_v2_3col.list	enterobacterales_odb10	kraken2_igs_v2	570	9606	104	5643563	511101	54265	3229	201	234611	8	0	21.4	28.65	28.39	21.55	0	0	0	18	41	71	0	17.31	39.42	68.27	57.04	C:98.9%[S:98.4%,D:0.5%],F:0.2%,M:0.9%,n:440	98.4	0.5	0.2	0.9	f__Enterobacteriaceae (UID5121)	100	1.43	12.5	GCF_000240185.1_ASM24018v2_genomic.fna.gz
8110	491_24	2	38	147		Klebsiella pneumoniae	PASSED		1	shovill	refs_igs_v2_3col.list	enterobacterales_odb10	kraken2_igs_v2	570	9606	104	5640973	643550	54240	3624	200	234611	8	0	21.45	28.15	28.91	21.5	0	0	0	17	41	75	0	16.35	39.42	72.12	57.06	C:98.9%[S:98.4%,D:0.5%],F:0.2%,M:0.9%,n:440	98.4	0.5	0.2	0.9	f__Enterobacteriaceae (UID5121)	100	1.43	12.5	GCF_000240185.1_ASM24018v2_genomic.fna.gz
8218	520_24	1	41	37		Klebsiella pneumoniae	PASSED		1	shovill	refs_igs_v2_3col.list	enterobacterales_odb10	kraken2_igs_v2	570	9606	200	5585833	579427	27929	490	212	186766	9	0	21.4	28.42	28.76	21.42	0	0	0	20	44	80	0	10	22	40	57.18	C:98.7%[S:98.2%,D:0.5%],F:0.2%,M:1.1%,n:440	98.2	0.5	0.2	1.1	f__Enterobacteriaceae (UID5121)	100	0.8	28.57	GCF_000240185.1_ASM24018v2_genomic.fna.gz
8289	531_24	1	42	37	Yes	Klebsiella pneumoniae	PASSED		1	shovill	refs_igs_v2_3col.list	enterobacterales_odb10	kraken2_igs_v2	570	9606	117	5529530	635363	47260	917	200	251028	8	0	21.45	28.72	28.46	21.37	0	0	0	21	37	58	0	17.95	31.62	49.57	57.18	C:98.7%[S:98.2%,D:0.5%],F:0.2%,M:1.1%,n:440	98.2	0.5	0.2	1.1	f__Enterobacteriaceae (UID5121)	100	0.8	28.57	GCF_000240185.1_ASM24018v2_genomic.fna.gz
8362	544_24	1	43	37		Klebsiella pneumoniae	PASSED		1	shovill	refs_igs_v2_3col.list	enterobacterales_odb10	kraken2_igs_v2	570	9606	118	5529941	818957	46863	1380	200	186726	9	0	21.45	28.84	28.34	21.37	0	0	0	21	40	61	0	17.8	33.9	51.69	57.18	C:98.7%[S:98.2%,D:0.5%],F:0.2%,M:1.1%,n:440	98.2	0.5	0.2	1.1	f__Enterobacteriaceae (UID5121)	100	0.8	28.57	GCF_000240185.1_ASM24018v2_genomic.fna.gz
8059	468_24	1	36	37		Klebsiella pneumoniae	PASSED		1	shovill	refs_igs_v2_3col.list	enterobacterales_odb10	kraken2_igs_v2	570	9606	142	5528502	474469	38933	1374	203	167609	11	0	21.38	28.37	28.81	21.44	0	0	0	22	49	75	0	15.49	34.51	52.82	57.18	C:98.7%[S:98.2%,D:0.5%],F:0.2%,M:1.1%,n:440	98.2	0.5	0.2	1.1	f__Enterobacteriaceae (UID5121)	100	0.8	28.57	GCF_000240185.1_ASM24018v2_genomic.fna.gz
7967	441_24	1	34	37		Klebsiella pneumoniae	PASSED		1	shovill	refs_igs_v2_3col.list	enterobacterales_odb10	kraken2_igs_v2	570	9606	123	5530373	635363	44962	1450	200	183750	9	0	21.48	28.73	28.44	21.34	0	0	0	22	42	66	0	17.89	34.15	53.66	57.17	C:98.7%[S:98.2%,D:0.5%],F:0.2%,M:1.1%,n:440	98.2	0.5	0.2	1.1	f__Enterobacteriaceae (UID5121)	100	0.8	28.57	GCF_000240185.1_ASM24018v2_genomic.fna.gz
7971	441_24	1	34	37		Klebsiella pneumoniae	PASSED		1	shovill	refs_igs_v2_3col.list	enterobacterales_odb10	kraken2_igs_v2	570	9606	119	5530323	549149	46473	1431	200	214187	9	0	21.46	28.53	28.65	21.37	0	0	0	22	41	63	0	18.49	34.45	52.94	57.18	C:98.7%[S:98.2%,D:0.5%],F:0.2%,M:1.1%,n:440	98.2	0.5	0.2	1.1	f__Enterobacteriaceae (UID5121)	100	0.8	28.57	GCF_000240185.1_ASM24018v2_genomic.fna.gz
7968	441_24	1	34	37		Klebsiella pneumoniae	PASSED		1	shovill	refs_igs_v2_3col.list	enterobacterales_odb10	kraken2_igs_v2	570	9606	121	5531385	818957	45713	1062	200	199200	8	0	21.38	28.35	28.83	21.45	0	0	0	21	39	62	0	17.36	32.23	51.24	57.18	C:98.7%[S:98.2%,D:0.5%],F:0.2%,M:1.1%,n:440	98.2	0.5	0.2	1.1	f__Enterobacteriaceae (UID5121)	100	0.8	28.57	GCF_000240185.1_ASM24018v2_genomic.fna.gz
8061	468_24	1	36	37		Klebsiella pneumoniae	PASSED		1	shovill	refs_igs_v2_3col.list	enterobacterales_odb10	kraken2_igs_v2	570	9606	137	5529222	635363	40359	915	200	183750	9	0	21.41	28.68	28.49	21.41	0	0	0	21	43	67	0	15.33	31.39	48.91	57.17	C:98.7%[S:98.2%,D:0.5%],F:0.2%,M:1.1%,n:440	98.2	0.5	0.2	1.1	f__Enterobacteriaceae (UID5121)	100	0.8	28.57	GCF_000240185.1_ASM24018v2_genomic.fna.gz
8136	490_24	1	38	37		Klebsiella pneumoniae	PASSED		1	shovill	refs_igs_v2_3col.list	enterobacterales_odb10	kraken2_igs_v2	570	9606	138	5578450	570372	40423	1456	200	181536	9	0	21.44	28.63	28.51	21.43	0	0	0	22	46	77	0	15.94	33.33	55.8	57.14	C:98.7%[S:98.2%,D:0.5%],F:0.2%,M:1.1%,n:440	98.2	0.5	0.2	1.1	f__Enterobacteriaceae (UID5121)	100	0.8	28.57	GCF_000240185.1_ASM24018v2_genomic.fna.gz
8139	490_24	1	38	37		Klebsiella pneumoniae	PASSED		1	shovill	refs_igs_v2_3col.list	enterobacterales_odb10	kraken2_igs_v2	570	9606	132	5485983	818957	41560	1440	200	172381	9	0	21.33	28.5	28.85	21.32	0	0	0	22	47	70	0	16.67	35.61	53.03	57.35	C:98.7%[S:98.2%,D:0.5%],F:0.2%,M:1.1%,n:440	98.2	0.5	0.2	1.1	f__Enterobacteriaceae (UID5121)	100	0.8	28.57	GCF_000240185.1_ASM24018v2_genomic.fna.gz
8282	531_24	1	42	35		Klebsiella pneumoniae	PASSED		1	shovill	refs_igs_v2_3col.list	enterobacterales_odb10	kraken2_igs_v2	570	9606	95	5611921	774048	59072	701	200	256560	7	0	21.44	28.67	28.52	21.37	0	0	0	19	34	43	0	20	35.79	45.26	57.19	C:98.7%[S:98.2%,D:0.5%],F:0.2%,M:1.1%,n:440	98.2	0.5	0.2	1.1	f__Enterobacteriaceae (UID5121)	100	0.63	0	GCF_000240185.1_ASM24018v2_genomic.fna.gz
8226	520_24	1	41	35		Klebsiella pneumoniae	PASSED		1	shovill	refs_igs_v2_3col.list	enterobacterales_odb10	kraken2_igs_v2	570	9606	77	5606635	676836	72813	4377	200	238175	7	0	21.36	28.63	28.55	21.45	0	0	0	20	35	45	0	25.97	45.45	58.44	57.18	C:98.9%[S:98.4%,D:0.5%],F:0.2%,M:0.9%,n:440	98.4	0.5	0.2	0.9	f__Enterobacteriaceae (UID5121)	100	0.63	0	GCF_000240185.1_ASM24018v2_genomic.fna.gz
8220	520_24	1	41	35		Klebsiella pneumoniae	PASSED		1	shovill	refs_igs_v2_3col.list	enterobacterales_odb10	kraken2_igs_v2	570	9606	112	5607336	357667	50065	1899	200	187994	11	0	21.46	28.49	28.68	21.37	0	0	0	21	46	63	0	18.75	41.07	56.25	57.17	C:98.7%[S:98.2%,D:0.5%],F:0.2%,M:1.1%,n:440	98.2	0.5	0.2	1.1	f__Enterobacteriaceae (UID5121)	100	0.63	0	GCF_000240185.1_ASM24018v2_genomic.fna.gz
8383	545_24	2	43	35	Yes	Klebsiella pneumoniae	PASSED		1	shovill	refs_igs_v2_3col.list	enterobacterales_odb10	kraken2_igs_v2	570	9606	74	5430819	684076	73389	1131	200	339337	6	0	21.27	28.75	28.63	21.35	0	0	0	16	28	38	0	21.62	37.84	51.35	57.38	C:98.7%[S:98.2%,D:0.5%],F:0.2%,M:1.1%,n:440	98.2	0.5	0.2	1.1	f__Enterobacteriaceae (UID5121)	100	0.63	0	GCF_000240185.1_ASM24018v2_genomic.fna.gz
8385	545_24	2	43	35		Klebsiella pneumoniae	PASSED		1	shovill	refs_igs_v2_3col.list	enterobacterales_odb10	kraken2_igs_v2	570	9606	76	5431202	683967	71463	1131	200	302094	6	0	21.32	28.66	28.72	21.3	0	0	0	17	30	39	0	22.37	39.47	51.32	57.38	C:98.7%[S:98.2%,D:0.5%],F:0.2%,M:1.1%,n:440	98.2	0.5	0.2	1.1	f__Enterobacteriaceae (UID5121)	100	0.63	0	GCF_000240185.1_ASM24018v2_genomic.fna.gz
7952	411_24	2	31	35		Klebsiella pneumoniae	PASSED		1	shovill	refs_igs_v2_3col.list	enterobacterales_odb10	kraken2_igs_v2	570	9606	81	5510148	677130	68026	1445	200	254710	7	0	21.35	28.82	28.49	21.34	0	0	0	17	36	44	0	20.99	44.44	54.32	57.31	C:98.9%[S:98.4%,D:0.5%],F:0.2%,M:0.9%,n:440	98.4	0.5	0.2	0.9	f__Enterobacteriaceae (UID5121)	100	0.11	0	GCF_000240185.1_ASM24018v2_genomic.fna.gz
7949	411_24	2	31	35		Klebsiella pneumoniae	PASSED		1	shovill	refs_igs_v2_3col.list	enterobacterales_odb10	kraken2_igs_v2	570	9606	80	5607176	676836	70089	1380	200	302088	7	0	21.45	28.66	28.52	21.36	0	0	0	18	35	43	0	22.5	43.75	53.75	57.18	C:98.7%[S:98.2%,D:0.5%],F:0.2%,M:1.1%,n:440	98.2	0.5	0.2	1.1	f__Enterobacteriaceae (UID5121)	100	0.63	0	GCF_000240185.1_ASM24018v2_genomic.fna.gz
8066	468_24	1	36	35		Klebsiella pneumoniae	PASSED		1	shovill	refs_igs_v2_3col.list	enterobacterales_odb10	kraken2_igs_v2	570	9606	80	5606680	533218	70083	1949	200	243299	8	0	21.32	28.45	28.74	21.49	0	0	0	20	37	45	0	25	46.25	56.25	57.19	C:98.7%[S:98.2%,D:0.5%],F:0.2%,M:1.1%,n:440	98.2	0.5	0.2	1.1	f__Enterobacteriaceae (UID5121)	100	0.63	0	GCF_000240185.1_ASM24018v2_genomic.fna.gz
8078	469_24	2	36	35		Klebsiella pneumoniae	PASSED		1	shovill	refs_igs_v2_3col.list	enterobacterales_odb10	kraken2_igs_v2	570	9606	77	5431252	533211	70535	2301	200	212344	9	0	21.29	28.27	29.11	21.33	0	0	0	21	36	44	0	27.27	46.75	57.14	57.38	C:98.9%[S:98.4%,D:0.5%],F:0.2%,M:0.9%,n:440	98.4	0.5	0.2	0.9	f__Enterobacteriaceae (UID5121)	100	0.63	0	GCF_000240185.1_ASM24018v2_genomic.fna.gz
8065	468_24	1	36	35		Klebsiella pneumoniae	PASSED		1	shovill	refs_igs_v2_3col.list	enterobacterales_odb10	kraken2_igs_v2	570	9606	84	5605197	533212	66728	3182	201	232090	8	0	21.33	28.54	28.65	21.48	0	0	0	21	39	48	0	25	46.43	57.14	57.19	C:98.5%[S:98.0%,D:0.5%],F:0.2%,M:1.3%,n:440	98	0.5	0.2	1.3	f__Enterobacteriaceae (UID5121)	100	0.63	0	GCF_000240185.1_ASM24018v2_genomic.fna.gz
8084	469_24	2	36	35		Klebsiella pneumoniae	PASSED		1	shovill	refs_igs_v2_3col.list	enterobacterales_odb10	kraken2_igs_v2	570	9606	76	5431214	533211	71463	1680	201	232090	8	0	21.34	28.63	28.75	21.28	0	0	0	19	35	42	0	25	46.05	55.26	57.38	C:98.7%[S:98.2%,D:0.5%],F:0.2%,M:1.1%,n:440	98.2	0.5	0.2	1.1	f__Enterobacteriaceae (UID5121)	100	0.63	0	GCF_000240185.1_ASM24018v2_genomic.fna.gz
8079	469_24	2	36	35		Klebsiella pneumoniae	PASSED		1	shovill	refs_igs_v2_3col.list	enterobacterales_odb10	kraken2_igs_v2	570	9606	81	5606114	513706	69211	5342	200	243033	9	0	21.38	28.29	28.9	21.43	0	0	0	18	39	48	0	22.22	48.15	59.26	57.19	C:98.9%[S:98.4%,D:0.5%],F:0.2%,M:0.9%,n:440	98.4	0.5	0.2	0.9	f__Enterobacteriaceae (UID5121)	100	0.63	0	GCF_000240185.1_ASM24018v2_genomic.fna.gz
8205	519_24	2	41	15		Klebsiella pneumoniae	FAILED	CheckM_contamination|Assembly_length	1	shovill	refs_igs_v2_3col.list	enterobacterales_odb10	kraken2_igs_v2	570	9606	367	6688616	342237	18225	3382	202	84400	22	0	22.09	27.81	27.95	22.15	0	0	0	15	107	301	0	4.09	29.16	82.02	55.76	C:98.7%[S:98.2%,D:0.5%],F:0.5%,M:0.8%,n:440	98.2	0.5	0.5	0.8	f__Enterobacteriaceae (UID5121)	100	2.31	33.33	GCF_000240185.1_ASM24018v2_genomic.fna.gz
8198	519_24	2	41	15	Yes	Klebsiella pneumoniae	FLAGGED	Assembly_length	1	shovill	refs_igs_v2_3col.list	enterobacterales_odb10	kraken2_igs_v2	570	9606	108	5880436	687278	54448	4612	215	198594	8	0	21.81	28.28	28.15	21.75	0	0	0	16	46	77	0	14.81	42.59	71.3	56.43	C:98.9%[S:98.4%,D:0.5%],F:0.2%,M:0.9%,n:440	98.4	0.5	0.2	0.9	f__Enterobacteriaceae (UID5121)	100	0.18	0	GCF_000240185.1_ASM24018v2_genomic.fna.gz
[truncated: 25 more columns]

## Sheet: Table S3
Werner et al. (2026)
Table S3	Pathogenwatch samples for different Klebsiella pneumoniae sequence types
Sequence Type (ST)	Number of samples on Pathogenwatch
ST258	5632
ST307	2739
ST147	2569
ST15	2212
ST37	820
ST35	380
ST273	144
ST485	94
Total	14590
Summary of the number of publicly available Klebsiella pneumoniae genomes on Pathogenwatch for each sequence type (ST) identified in the wastewater isolates, as of February 20, 2025.

## Sheet: Table S4
Werner et al. (2026)
Table S4	Characterization of CP-KP isolates included in the study. Overview over wet-lab and WGS results for each individual isolate (n=253).
Metadata				Confirmatory tests		VITEK results									PCR on carbapenemase-encoding genes					Whole-genome sequencing results
						cephalosporins			carbapenems			aminoglycoside	sulfonamide	quinolone	(1 = gene detected / 0 = not detected)
Sample ID	Isolate ID	WWTP	week	ESBL	mCIM	CTX-Cefotaxime	CAZ-Ceftazidime	CXM-Cefuroxime	ETP-Ertapenem	IPM-Imipenem	MEM-Meropenem	GM-Gentamicin	SXT-Trimethoprim/ Sulfamethoxazole	CIP-Ciprofloxacin	blaOXA-48	blaVIM	blaNDM-1	blaKPC	blaIMP	MLST	ß-Lactam-ARG	Aminoglycoside ARG	Amphenicol ARG	Fluoroquinolone ARG	Tetracycline ARG	Sulfamethoxazole/ Trimethoprim ARG	Polymyxin ARG	Plasmids	pMLST IncA/C PMLST	pMLST IncHI1 MLST/ IncHI2 DLST	pMLST IncI1 MLST	pMLST IncN MLST	pMLST IncF RST
410_24	7926	1	31	negative	positive	<=0,25	<=0,12	2	0.25	2	1	<=1	>=320	>=4	1	0	0	0	0
410_24	7927	1	31	negative	positive	<=0,25	<=0,12	2	2	2	1	<=1	>=320	>=4	0	0	0	0	0	485	blaOXA-181, blaSHV-27, blaTEM-1D	aadA, aadA2, aph3-Ia	cmlA1	gyrA-83I, parC-80R, qnrS1	tet(A)	sul3, dfrA12		ColKP3-like, ColRNAI-like, IncR, IncX3	unknown	Unknown/unknown	unknown	Unknown	[F-:A-:B-]
410_24	7929	1	31	negative	positive	<=0,25	<=0,12	2	0.25	2	1	<=1	>=320	>=4	1	0	0	0	0
410_24	7932	1	31	negative	positive	<=0,25	<=0,12	4	0.25	2	1	<=1	>=320	>=4	1	0	0	0	0	485	blaOXA-181, blaSHV-27, blaTEM-1D	aadA, aadA2, aph3-Ia	cmlA1	gyrA-83I, parC-80R, qnrS1	tet(A)	sul3, dfrA12		ColKP3-like, ColRNAI-like, IncR, IncX3	unknown	Unknown/unknown	unknown	Unknown	[F-:A-:B-]
410_24	7933	1	31	negative	positive	<=0,25	<=0,12	2	1	2	1	<=1	>=320	>=4	1	0	0	0	0	485	blaOXA-181, blaSHV-27, blaTEM-1D	aadA, aadA2, aph3-Ia	cmlA1	gyrA-83I, parC-80R, qnrS1	tet(A)	sul3, dfrA12		ColKP3-like, ColRNAI-like, IncR, IncX3	unknown	Unknown/unknown	unknown	Unknown	[F-:A-:B-]
411_24	7944	2	31	positive	positive	>=64	32	>=64	>=8	4	>=16	>=16	>=320	>=4	1	0	0	0	0	147	blaOXA-48, blaCTX-M-14, blaSHV-11, blaTEM-1, OmpK35_truncated, OmpK36GD	aac(6')-Ib, aph3-Ia, rmtF, strA, strB		gyrA-83I, parC-80I, qnrB1		sul1, dfrA5		IncFIB(pKPHS1)-like, IncFIB(pNDM-Mar)-like, IncFIB(pQil), IncFII(K)-like, IncHI1B(pNDM-MAR)-like, IncL	unknown	Unknown/unknown	unknown	Unknown	[K5:A-:B-]
411_24	7946	2	31	negative	positive	>=64	>=64	>=64	>=8	8	>=16	8	<=20	>=4	1	0	1	0	0	147	blaNDM-5, blaOXA-48, blaCTX-M-14, blaCTX-M-15, blaSHV-11, OmpK35_truncated	aac(6')-Ib, aph(3')-VI, rmtF, strA, strB		gyrA-83I, parC-80I, qnrB1, qnrS1				IncFIB(pKPHS1)-like, IncFIB(pNDM-Mar)-like, IncFIB(pQil), IncFII(K)-like, IncL	unknown	Unknown/unknown	unknown	Unknown	[K5:A-:B-]
411_24	7947	2	31	positive	positive	>=64	>=64	>=64	>=8	>=16	>=16	>=16	<=20	>=4	1	0	1	0	0	147	blaNDM-5, blaOXA-48, blaCTX-M-14, blaCTX-M-15, blaSHV-11, blaTEM-1, OmpK35_truncated, OmpK36GD	aac(6')-Ib, aph(3')-VI, rmtF, strA, strB		gyrA-83I, parC-80I, qnrB1, qnrS1				IncFIB(pNDM-Mar)-like, IncFIB(pQil), IncFII(K)-like, IncHI1B(pNDM-MAR)-like, IncL	unknown	Unknown/unknown	unknown	Unknown	[K5:A-:B-]
411_24	7948	2	31	negative	positive	>=64	>=64	>=64	>=8	8	>=16	8	<=20	>=4	1	0	1	0	0	147	blaNDM-5, blaOXA-48, blaCTX-M-14, blaCTX-M-15, blaSHV-11, blaTEM-1, OmpK35_truncated	aac(6')-Ib, aph(3')-VI, rmtF, strA, strB		gyrA-83I, parC-80I, qnrB1, qnrS1				IncFIB(pKPHS1)-like, IncFIB(pNDM-Mar)-like, IncFIB(pQil), IncFII(K)-like, IncHI1B(pNDM-MAR)-like, IncL	unknown	Unknown/unknown	unknown	Unknown	[K5:A-:B-]
411_24	7949	2	31	negative	positive	16	4	16	2	2	2	<=1	>=320	1	1	0	0	0	0	35	blaOXA-181, blaSHV-33	aadA	catA1	qnrS1	tet(A)	sul1, dfrA1		Col440II-like, Col440II, ColKP3-like, IncFIB(K)-like, IncFII(K)-like, IncX3	unknown	Unknown/unknown	unknown	Unknown	[K5:A-:B-]
411_24	7951	2	31	negative	positive	>=64	>=64	>=64	>=8	>=16	>=16	>=16	>=320	>=4	1	0	1	0	0	147	blaNDM-5, blaOXA-48, blaCTX-M-14, blaCTX-M-15, blaSHV-11, blaTEM-1, OmpK35_truncated, OmpK36GD	aac(6')-Ib, aph(3')-VI, aph3-Ia, rmtF, strA, strB		gyrA-83I, parC-80I, qnrB1, qnrS1		sul1, dfrA5		IncFIB(pKPHS1)-like, IncFIB(pNDM-Mar)-like, IncFIB(pQil), IncFII(K)-like, IncHI1B(pNDM-MAR)-like, IncL	unknown	Unknown/unknown	unknown	Unknown	[K5:A-:B-]
411_24	7952	2	31	positive	positive	16	1	16	2	2	2	<=1	>=320	1	1	0	0	0	0	35	blaOXA-181, blaSHV-33	aadA	catA1	qnrS1	tet(A)	sul1, dfrA1		Col440II, IncFIB(K)-like, IncFII(K)-like		Unknown/unknown		Unknown	[K5:A-:B-]
441_24	7965	1	34	negative	positive	<=0,25	<=0,12	4	0.25	2	2	<=1	>=320	>=4	1	0	0	0	0	485	blaOXA-181, blaSHV-27, blaTEM-1D	aadA, aadA2, aph3-Ia	cmlA1	gyrA-83I, parC-80R, qnrS1	tet(A)	sul3, dfrA12		ColKP3-like, ColRNAI-like, IncR, IncX3	unknown	Unknown/unknown	unknown	Unknown	[F-:A-:B-]
441_24	7966	1	34	negative	positive	<=0,25	<=0,12	4	0.25	2	2	<=1	>=320	>=4	0	0	0	0	0	485	blaOXA-181, blaSHV-27, blaTEM-1D	aadA, aadA2, aph3-Ia	cmlA1	gyrA-83I, parC-80R, qnrS1		sul3, dfrA12		ColKP3-like, ColRNAI-like, IncR, IncX3	unknown	Unknown/unknown	unknown	Unknown	[F-:A-:B-]
441_24	7967	1	34	negative	positive	>=64	32	>=64	>=8	>=16	>=16	<=1	<=20	1	0	0	0	1	0	37	blaKPC-2, blaSHV-11, blaTEM-1D	aph(3')-Ia		gyrA-83Y				Col440II, IncFIB(K)-like, IncFIB(pQil), IncFII(K)-like, IncFII(pKP91)-like		Unknown/unknown		Unknown	[K2:A-:B-]
441_24	7968	1	34	negative	positive	>=64	32	>=64	>=8	>=16	>=16	<=1	<=20	1	0	0	0	1	0	37	blaKPC-2, blaSHV-11, blaTEM-1D	aph(3')-Ia		gyrA-83Y				IncFIB(K)-like, IncFIB(pQil), IncFII(K)-like, IncFII(pKP91)-like		Unknown/unknown		Unknown	[K2:A-:B-]
441_24	7969	1	34	negative	positive	<=0,25	<=0,12	2	0.25	2	2	<=1	>=320	>=4	1	0	0	0	0	485	blaOXA-181, blaSHV-27, blaTEM-1D	aadA, aadA2, aph3-Ia	cmlA1	gyrA-83I, parC-80R, qnrS1	tet(A)	sul3, dfrA12		ColKP3-like, ColRNAI-like, IncR, IncX3	unknown	Unknown/unknown	unknown	Unknown	[F-:A-:B-]
441_24	7971	1	34	negative	positive	>=64	32	>=64	>=8	>=16	>=16	<=1	<=20	1	0	0	0	1	0	37	blaKPC-2, blaSHV-11, blaTEM-1D	aph(3')-Ia		gyrA-83Y				Col440II, IncFIB(K)-like, IncFIB(pQil), IncFII(K)-like, IncFII(pKP91)-like		Unknown/unknown		Unknown	[K2:A-:B-]
442_24	7983	2	34	positive	positive	>=64	8	>=64	2	2	4	>=16	<=20	>=4	1	0	0	0	0	147	blaOXA-48, blaCTX-M-14, blaSHV-11, OmpK35_truncated, OmpK36GD	aac(6')-Ib, rmtF, strA, strB		gyrA-83I, parC-80I, qnrB1				IncFIB(pKPHS1)-like, IncFIB(pNDM-Mar)-like, IncFIB(pQil), IncFII(K)-like, IncHI1B(pNDM-MAR)-like, IncL	unknown	Unknown/unknown	unknown	Unknown	[K5:A-:B-]
442_24	7984	2	34	negative	positive	>=64	>=64	>=64	>=8	>=16	>=16	<=1	>=320	>=4	0	0	1	0	0	147	blaNDM-1, blaOXA-1, blaOXA-9, blaCTX-M-15, blaSHV-11, blaTEM-1D, OmpK35_truncated, OmpK36GD	aac(6')-Ib-cr, aadA, aadA2, aph(3')-VI	catB3, catII.2	gyrA-83I, parC-80I, qnrS1		sul1, dfrA12		IncFIB(pQil), IncR	unknown	Unknown/unknown	unknown	unknown	[F-:A-:B-]
442_24	7985	2	34	negative	positive	>=64	>=64	>=64	>=8	>=16	>=16	<=1	>=320	>=4	0	0	1	0	0	147	blaNDM-1, blaOXA-1, blaOXA-9, blaCTX-M-15, blaSHV-11, blaTEM-1D, OmpK35_truncated, OmpK36GD	aac(6')-Ib-cr, aadA, aadA2, aph(3')-VI	catB3, catII.2	gyrA-83I, parC-80I, qnrS1		sul1, dfrA12		IncFIB(K)-like, IncFIB(pKHS1)-like, IncFIB(pQil), IncFII(K)-like, IncR		Unknown/unknown		unknown	[K5:A-:B-]
442_24	7986	2	34	negative	positive	>=64	>=64	>=64	>=8	>=16	>=16	<=1	>=320	>=4	0	0	1	0	0	147	blaNDM-1, blaOXA-1, blaOXA-9, blaCTX-M-15, blaSHV-11, blaTEM-1D, OmpK35_truncated, OmpK36GD	aadA, aadA2, aph(3')-VI	catB3, catII.2	gyrA-83I, parC-80I, qnrS1		sul1, dfrA12		IncFIB(K)-like, IncFIB(pKHS1)-like, IncFIB(pQil), IncFII(K)-like, IncR		Unknown/unknown		unknown	[K5:A-:B-]
442_24	7989	2	34	negative	positive	>=64	>=64	>=64	>=8	>=16	>=16	<=1	>=320	>=4	0	0	1	0	0	147	blaNDM-1, blaOXA-1, blaOXA-9, blaCTX-M-15, blaSHV-11, blaTEM-1D, OmpK35_truncated, OmpK36GD	aac(6')-Ib-cr, aadA, aadA2, aph(3')-VI	catB3, catII.2	gyrA-83I, parC-80I, qnrS1		sul1, dfrA12		IncFIB(K)-like, IncFIB(pKHS1)-like, IncFIB(pQil), IncFII(K)-like, IncR		Unknown/unknown		unknown	[K5:A-:B-]
468_24	8058	1	36	negative	positive	<=0,25	<=0,12	2	0.25	2	2	<=1	>=320	>=4	1	0	0	0	0
468_24	8059	1	36	negative	positive	32	32	>=64	>=8	4	>=16	<=1	<=20	1	0	0	0	1	0	37	blaKPC-2, blaSHV-11, blaTEM-1D	aph(3')-Ia		gyrA-83Y				Col440II, IncFIB(K)-like, IncFIB(pQil), IncFII(K)-like, IncFII(pKP91)-like		Unknown/unknown		unknown	[K2:A-:B-]
468_24	8060	1	36	negative	positive	>=64	32	>=64	>=8	>=16	>=16	<=1	<=20	>=4	0	0	0	1	0	258	blaKPC-2, blaSHV-11, blaTEM-1D, OmpK35_truncated	aac(6')-Ib', aph3-Ia		gyrA-83I, parC-80I				ColRNAI, IncFIA(HI1)-like, IncFIB(K), IncFIB(pNDM-Mar)-like, IncFIB(pQil), IncFII(K)-like, IncHI1B(pNDM-MAR)-like		Unknown/unknown		unknown	[K21:A-:B-] Notes: *? alleles with less than 100% identity and 100% coverages found ! FIIK: Multiple perfect hits found ?* FIA: Imperfect hit, ST can not be trusted!
468_24	8061	1	36	negative	positive	>=64	32	>=64	>=8	8	>=16	<=1	<=20	1	0	0	0	1	0	37	blaKPC-2, blaSHV-11, blaTEM-1D	aph(3')-Ia		gyrA-83Y				Col440II, IncFIB(K)-like, IncFIB(pQil), IncFII(K)-like, IncFII(pKP91)-like		Unknown/unknown		unknown	[K2:A-:B-]
468_24	8062	1	36	negative	positive	<=0,25	<=0,12	4	0.25	2	1	<=1	>=320	>=4	1	0	0	0	0	485	blaOXA-181, blaSHV-27, blaTEM-1D	aadA, aadA2, aph3-Ia	cmlA1	gyrA-83I, parC-80R, qnrS1	tet(A)	sul3, dfrA12		ColKP3-like, ColRNAI-like, IncR, IncX3	unknown	Unknown/unknown	unknown	unknown	[F-:A-:B-]
468_24	8063	1	36	negative	positive	<=0,25	<=0,12	2	0.25	2	<=0,25	<=1	>=320	>=4	1	0	0	0	0	485	blaOXA-181, blaSHV-27, blaTEM-1D	aadA, aadA2, aph3-Ia	cmlA1	gyrA-83I, parC-80R, qnrS1	tet(A)	sul3, dfrA12		ColKP3-like, ColRNAI-like, IncR, IncX3	unknown	Unknown/unknown	unknown	unknown	[F-:A-:B-]
468_24	8065	1	36	positive	positive	16	4	16	2	2	2	<=1	>=320	1	1	0	0	0	0	35	blaOXA-181, blaSHV-33	aadA	catA1	qnrS1	tet(A)	sul1, dfrA1		Col440II, ColKP3-like, IncFIB(K)-like, IncFII(K)-like, IncX3	unknown	Unknown/unknown	unknown	unknown	[K5:A-:B-]
468_24	8066	1	36	positive	positive	16	4	16	2	2	2	<=1	>=320	>=4	1	0	0	0	0	35	blaOXA-181, blaSHV-33	aadA	catA1	qnrS1	tet(A)	sul1, dfrA1		Col440II, ColKP3-like, IncFIB(K)-like, IncFII(K)-like, IncX3	unknown	Unknown/unknown	unknown	unknown	[K5:A-:B-]
469_24	8077	2	36	positive	positive	>=64	>=64	>=64	>=8	8	>=16	>=16	40	>=4	0	0	1	0	0	307	blaNDM-1, blaOXA-1, blaCTX-M-15, blaSHV-28, OmpK35_truncated	aac(3)-IIa, aac(6')-Ib-cr	catB4	gyrA-83I, parC-80I		dfrA14		IncFIA(HI1)-like, IncFIB(K)-like		Unknown/unknown		unknown	[F-:A10:B-]
469_24	8078	2	36	positive	positive	16	4	16	2	2	1	<=1	>=320	>=4	1	0	0	0	0	35	blaOXA-181, blaSHV-33	aadA	catA1	qnrS1	tet(A)	sul1, dfrA1		Col440II, ColKP3-like, IncX3	unknown	Unknown/unknown	unknown	unknown	[F-:A-:B-]
469_24	8079	2	36	positive	positive	16	4	16	2	2	1	<=1	>=320	1	1	0	0	0	0	35	blaOXA-181, blaSHV-33	aadA	catA1	qnrS1	tet(A)	sul1, dfrA1		Col440II, ColKP3-like, IncFIB(K)-like, IncFII(K)-like, IncX3	unknown	Unknown/unknown	unknown	unknown	[K5:A-:B-]
469_24	8082	2	36	positive	positive	>=64	>=64	>=64	>=8	8	>=16	>=16	40	>=4	0	0	1	0	0	307	blaNDM-1, blaOXA-1, blaCTX-M-15, blaSHV-28, OmpK35_truncated	aac(3)-IIa, aac(6')-Ib-cr	catB4	gyrA-83I, parC-80I		dfrA14		IncFIA(HI1)-like, IncFIB(K)-like		Unknown/unknown		unknown	[F-:A10:B-]
469_24	8084	2	36	positive	positive	>=64	4	16	2	2	1	<=1	>=320	>=4	1	0	0	0	0	35	blaOXA-181, blaSHV-33	aadA	catA1	qnrS1	tet(A)	sul1, dfrA1		Col440II, ColKP3-like, IncX3	unknown	Unknown/unknown	unknown	unknown	[F-:A-:B-]
469_24	8085	2	36	positive	positive	>=64	>=64	>=64	>=8	8	>=16	>=16	<=20	>=4	0	0	1	0	0	307	blaNDM-1, blaOXA-1, blaCTX-M-15, blaSHV-28, OmpK35_truncated	aac(3)-IIa, aac(6')-Ib-cr	catB4	gyrA-83I, parC-80I		dfrA14		IncFIA(HI1)-like, IncFIB(K)-like		Unknown/unknown		unknown	[F-:A10:B-]
490_24	8136	1	38	negative	positive	>=64	32	>=64	>=8	>=16	>=16	<=1	<=20	1	0	0	0	1	0	37	blaKPC-2, blaSHV-11, blaTEM-1D	aph(3')-Ia		gyrA-83Y				IncFIB(K)-like, IncFIB(pQil), IncFII(K)-like, IncFII(pKP91)-like		Unknown/unknown		unknown	[K2:A-:B-]
490_24	8139	1	38	negative	positive	>=64	32	>=64	>=8	8	>=16	<=1	<=20	1	0	0	0	1	0	37	blaKPC-2, blaSHV-11, blaTEM-1D	aph(3')-Ia		gyrA-83Y				Col440II, IncFIB(K)-like, IncFIB(pQil), IncFII(K)-like, IncFII(pKP91)-like		Unknown/unknown		unknown	[K2:A-:B-]
491_24	8124	2	38	negative	positive	>=64	>=64	>=64	>=8	>=16	>=16	<=1	>=320	>=4	0	0	1	0	0	147	blaNDM-1, blaOXA-1, blaOXA-9, blaCTX-M-15, blaSHV-11, blaTEM-1D, OmpK35_truncated, OmpK36GD	aac(6')-Ib-cr, aadA, aadA2, aph(3')-VI	catB3, catII.2	gyrA-83I, parC-80I, qnrS1		sul1, dfrA12		IncFIB(K)-like, IncFIB(pKPHS1)-like, IncFIB(pQil), IncFII(K)-like, IncR		Unknown/unknown		unknown	[K5:A-:B-]
491_24	8110	2	38	negative	positive	>=64	>=64	>=64	>=8	>=16	>=16	<=1	>=320	>=4	0	0	1	0	0	147	blaNDM-1, blaOXA-1, blaOXA-9, blaCTX-M-15, blaSHV-11, blaTEM-1D, OmpK35_truncated, OmpK36GD	aac(6')-Ib-cr, aadA, aadA2, aph(3')-VI	catB3, catII.2	gyrA-83I, parC-80I, qnrS1		sul1, dfrA12		IncFIB(K)-like, IncFIB(pKPHS1)-like, IncFIB(pQil), IncFII(K)-like, IncR		Unknown/unknown		unknown	[K5:A-:B-]
519_24	8197	2	41	positive	positive	>=64	>=64	>=64	>=8	>=16	>=16	<=1	>=320	>=4	0	0	1	0	0	147	blaNDM-1, blaOXA-1, blaOXA-9, blaCTX-M-15, blaSHV-11, blaTEM-1D, OmpK35_truncated, OmpK36GD	aac(6')-Ib', aadA, aadA2, aph(3')-VI	catB3, catII.2	gyrA-83I, parC-80I, qnrS1		sul1, dfrA12		IncFIB(K)-like, IncFIB(pKPHS1)-like, IncFIB(pQil), IncFII(K)-like, IncR					[K5:A-:B-]
519_24	8198	2	41	positive	positive	>=64	>=64	>=64	>=8	4	>=16	8	>=320	>=4	1	0	1	0	0	15	blaOXA-48, blaOXA-427, blaCTX-M-15, blaSHV-28, blaTEM-1D	ant(2'')-Ia	catA1	gyrA-83F, gyrA-87A, parC-80I	tet(D)	sul1, dfrA25		ColpVC-like, IncFIA(HI1)-like, IncFIB(K)-like, IncFII(K)-like (2 contigs: node_33, node_26), IncHI1A(NDM-CIT), IncHI1B(pNDM-CIT), IncHI1B(pNDM-MAR)-like, IncR, repB(R1701)-like		Unknown (Nearest STs: 11,12) / Unknown			[K2:A13:B-] ! FIIK: Multiple perfect hits found
519_24	8199	2	41	positive	positive	>=64	>=64	>=64	>=8	>=16	>=16	<=1	>=320	>=4	0	0	1	0	0
519_24	8200	2	41	positive	positive	>=64	>=64	>=64	>=8	>=16	>=16	<=1	>=320	>=4	0	0	1	0	0
519_24	8201	2	41	positive	positive	>=64	>=64	>=64	>=8	>=16	>=16	<=1	>=320	>=4	0	0	1	0	0
519_24	8202	2	41	negative	positive	>=64	>=64	>=64	>=8	>=16	>=16	<=1	>=320	>=4	0	0	1	0	0
519_24	8203	2	41	positive	positive	>=64	>=64	>=64	>=8	>=16	>=16	<=1	>=320	>=4	0	0	1	0	0
519_24	8205	2	41	positive	positive	>=64	32	>=64	>=8	4	>=16	8	>=320	>=4	1	0	1	0	0	15	blaNDM-1, blaOXA-1, blaOXA-9, blaOXA-48, blaOXA-427, blaSHV-28, blaTEM-1D, blaCTX-M-15	aac(6')-Ib', aadA, ant(2'')-Ia, aph(3')-VI	catA1, catB3, catII.2	gyrA-83F, gyrA-87A, parC-80I, qnrS1	tet(D)	sul1, dfrA12, dfrA25		ColpVC-like, IncFIA(HI1)-like, IncFIB(K)-like, IncFIB(pKPHS1)-like, IncFIB(pQil), IncFII(K)-like (2 contigs: node_90, node_168), IncHI1A(NDM-CIT), IncHI1B(pNDM-CIT), IncHI1B(pNDM-MAR)-like, IncR, repB(R1701)-like		Unknown (Nearest STs: 12,11) / Unknown			[K2:A13:B-] ! FIIK: Multiple perfect hits found
520_24	8218	1	41	negative	positive	>=64	32	>=64	>=8	8	>=16	<=1	<=20	1	0	0	0	1	0	37	blaKPC-2, blaSHV-11, blaTEM-1D	aph(3')-Ia		gyrA-83Y				Col440II, IncFIB(K)-like, IncFIB(pQil), IncFII(K)-like, IncFII(pBK30683), IncFII(pKP91)-like					[K2:A-:B-] ?* FIIY: Imperfect hit, ST can not be trusted!
520_24	8219	1	41	negative	positive	>=64	32	>=64	>=8	>=16	>=16	<=1	<=20	1	0	0	0	1	0
520_24	8220	1	41	positive	positive	16	2	16	2	2	1	<=1	>=320	1	1	0	0	0	0	35	blaOXA-181	aadA	catA1	qnrS1	tet(A)	sul1, dfrA1		Col440II, ColKP3-like, ColpVC-like, IncFIB(K)-like, IncFII(K)-like, IncX3	unknown				[K5:A-:B-]
520_24	8221	1	41	positive	positive	>=64	32	>=64	>=8	>=16	>=16	<=1	<=20	1	0	0	0	1	0
520_24	8222	1	41	positive	positive	>=64	32	>=64	>=8	8	>=16	<=1	<=20	1	0	0	0	1	0
520_24	8223	1	41	negative	positive	>=64	32	>=64	>=8	8	>=16	<=1	<=20	1	0	0	0	1	0
520_24	8224	1	41	negative	positive	>=64	32	>=64	>=8	8	>=16	<=1	<=20	1	0	0	0	1	0
520_24	8225	1	41	negative	positive	<=0,25	0.5	16	2	2	1	<=1	>=320	>=4	1	0	0	0	0	485	blaOXA-181, blaSHV-27	aadA, aadA2, aph3-Ia	cmlA1	gyrA-83I, parC-80R, qnrS1	tet(A)	sul3, dfrA12		ColKP3-like, ColRNAI-like, IncR, IncX3	unknown				[F-:A-:B-]
520_24	8226	1	41	positive	positive	16	4	16	2	2	2	<=1	>=320	2	1	0	0	0	0	35	blaOXA-181, blaSHV-33	aadA	catA1	qnrS1	tet(A)	sul1, dfrA1		Col440II, ColKP3-like, IncFIB(K)-like, IncFII(K)-like, IncX3					[K5:A-:B-]
520_24	8227	1	41	negative	positive	>=64	32	>=64	>=8	8	>=16	<=1	<=20	1	0	0	0	1	0
529_24	8239	3	42	negative	positive	>=64	>=64	>=64	>=8	>=16	>=16	>=16	>=320	>=4	1	1	0	0	0
529_24	8240	3	42	positive	positive	>=64	>=64	>=64	>=8	2	2	<=1	40	>=4	1	0	0	0	0
529_24	8241	3	42	negative	positive	>=64	>=64	>=64	>=8	>=16	>=16	<=1	<=20	>=4	1	0	1	0	0
529_24	8242	3	42	negative	positive	32	8	>=64	>=8	8	>=16	<=1	<=20	0.5	0	0	0	1	0
529_24	8243	3	42	negative	positive	32	32	>=64	>=8	8	>=16	<=1	<=20	0.12	0	0	0	1	0
529_24	8245	3	42	positive	positive	>=64	>=64	>=64	>=8	>=16	>=16	2	>=320	>=4	0	0	1	0	0
529_24	8246	3	42	negative	positive	32	32	>=64	>=8	8	>=16	<=1	<=20	0.12	1	0	0	1	0
529_24	8247	3	42	positive	positive	>=64	>=64	>=64	>=8	8	>=16	>=16	<=20	>=4	0	0	0	0	0
530_24	8260	4	42	negative	positive	2	0.25	4	2	2	4	<=1	<=20	<=0,06	1	0	0	0	0
530_24	8261	4	42	positive	positive	>=64	>=64	>=64	>=8	>=16	>=16	>=16	>=320	>=4	0	0	1	0	0
530_24	8262	4	42	negative	positive	>=64	>=64	>=64	>=8	>=16	>=16	>=16	>=320	>=4	1	0	1	0	0
530_24	8263	4	42	positive	positive	>=64	>=64	>=64	>=8	>=16	>=16	>=16	>=320	>=4	0	0	1	0	0
530_24	8264	4	42	negative	positive	>=64	8	>=64	>=8	>=16	>=16	>=16	>=320	>=4	0	0	0	1	0
530_24	8265	4	42	negative	positive	2	0.25	4	2	2	2	<=1	<=20	<=0,06	1	0	0	0	0
530_24	8266	4	42	positive	positive	>=64	>=64	>=64	>=8	>=16	>=16	>=16	40	>=4	0	0	0	0	0
530_24	8267	4	42	positive	positive	>=64	>=64	>=64	>=8	>=16	>=16	>=16	40	>=4	0	0	0	0	0
530_24	8268	4	42	positive	positive	>=64	>=64	>=64	>=8	>=16	>=16	>=16	40	>=4	0	0	1	0	0
530_24	8269	4	42	positive	positive	>=64	>=64	>=64	>=8	>=16	>=16	8	>=320	>=4	0	0	1	0	0
531_24	8281	1	42	negative	positive	>=64	32	>=64	>=8	8	>=16	<=1	<=20	1	0	0	0	0	0
531_24	8282	1	42	negative	positive	16	16	>=64	2	2	>=16	<=1	>=320	1	1	0	0	0	0	35	blaOXA-181, blaSHV-33	aadA	catA1	qnrS1	tet(A)	sul1, dfrA1		Col440II, ColKP3-like, IncFIB(K)-like, IncFII(K)-like, IncX3					[K5:A-:B-]
531_24	8283	1	42	negative	positive	>=64	32	>=64	>=8	8	>=16	<=1	<=20	1	0	0	0	1	0
531_24	8285	1	42	negative	positive	>=64	32	>=64	>=8	8	>=16	<=1	<=20	1	0	0	0	1	0
531_24	8286	1	42	negative	positive	1	0.5	16	2	0.5	1	<=1	>=320	>=4	0	0	0	0	0	485	blaOXA-181, blaSHV-27	aadA, aadA2, aph3-Ia	cmlA1	gyrA-83I, parC-80R, qnrS1	tet(A)	sul3, dfrA12		ColKP3-like, ColRNAI-like, IncR, IncX3					[F-:A-:B-]
531_24	8287	1	42	negative	positive	>=64	32	>=64	>=8	8	>=16	<=1	<=20	1	0	0	0	1	0
531_24	8288	1	42	negative	positive	>=64	32	>=64	>=8	8	>=16	<=1	<=20	1	0	0	0	1	0
531_24	8289	1	42	negative	positive	>=64	32	>=64	>=8	>=16	>=16	<=1	<=20	1	0	0	0	1	0	37	blaKPC-2, blaSHV-11, blaTEM-1D	aph(3')-Ia		gyrA-83Y				Col440II, IncFIB(K)-like, IncFIB(pQil), IncFII(K)-like, IncFII(pKP91)-like					[K2:A-:B-]
531_24	8290	1	42	positive	positive	>=64	>=64	>=64	>=8	8	>=16	<=1	<=20	>=4	0	0	0	1	0	258	blaKPC-2, blaSHV-11, blaTEM-1D, OmpK35_truncated	aac(6')-Ib'		gyrA-83I, parC-80I				ColRNAI					[F-:A-:B-]
532_24	8301	2	42	negative	positive	>=64	>=64	>=64	>=8	>=16	>=16	<=1	>=320	>=4	0	0	0	0	0
532_24	8302	2	42	negative	positive	>=64	>=64	>=64	>=8	>=16	>=16	<=1	>=320	>=4	0	0	1	0	0
532_24	8303	2	42	negative	positive	>=64	>=64	>=64	>=8	>=16	>=16	<=1	>=320	>=4	0	0	1	0	0
532_24	8304	2	42	negative	positive	>=64	>=64	>=64	>=8	>=16	>=16	<=1	>=320	>=4	0	0	1	0	0
532_24	8305	2	42	negative	positive	>=64	>=64	>=64	>=8	>=16	>=16	<=1	>=320	>=4	0	0	1	0	0
532_24	8306	2	42	negative	positive	>=64	>=64	>=64	>=8	>=16	>=16	<=1	>=320	>=4	0	0	1	0	0
532_24	8307	2	42	negative	positive	>=64	>=64	>=64	>=8	>=16	>=16	<=1	>=320	>=4	0	0	1	0	0
532_24	8308	2	42	negative	positive	>=64	>=64	>=64	>=8	>=16	>=16	<=1	>=320	>=4	0	0	1	0	0
532_24	8309	2	42	negative	positive	>=64	>=64	>=64	>=8	>=16	>=16	<=1	>=320	>=4	0	0	1	0	0
532_24	8310	2	42	negative	positive	>=64	>=64	>=64	>=8	>=16	>=16	<=1	>=320	>=4	0	0	1	0	0
542_24	8323	3	43	negative	positive	>=64	>=64	>=64	>=8	>=16	>=16	<=1	<=20	>=4	1	0	1	0	0
542_24	8324	3	43	negative	positive	16	8	>=64	>=8	8	>=16	<=1	<=20	0.5	0	0	0	0	0
542_24	8325	3	43	negative	positive	16	4	>=64	>=8	8	>=16	<=1	<=20	0.5	0	0	0	0	0
542_24	8326	3	43	negative	positive	>=64	>=64	>=64	>=8	>=16	>=16	>=16	<=20	>=4	0	0	1	0	0
542_24	8327	3	43	negative	positive	<=0,25	<=0,12	4	2	1	2	<=1	<=20	<=0,06	1	0	0	0	0
542_24	8328	3	43	negative	positive	>=64	>=64	>=64	>=8	>=16	>=16	<=1	<=20	>=4	1	0	1	0	0
542_24	8329	3	43	positive	positive	>=64	32	>=64	>=8	8	>=16	>=16	<=20	>=4	0	0	0	0	0
542_24	8330	3	43	positive	positive	>=64	>=64	>=64	>=8	2	4	8	>=320	>=4	1	0	0	0	0
543_24	8339	4	43	negative	positive	>=64	>=64	>=64	>=8	>=16	>=16	2	>=320	>=4	1	0	1	0	0
543_24	8340	4	43	negative	positive	>=64	>=64	>=64	>=8	>=16	>=16	>=16	>=320	>=4	1	0	1	0	0
543_24	8341	4	43	negative	positive	>=64	>=64	>=64	>=8	>=16	>=16	>=16	>=320	>=4	1	0	1	0	0
543_24	8342	4	43	positive	positive	16	8	32	2	<=0,25	1	<=1	40	>=4	1	0	0	0	0
543_24	8343	4	43	negative	positive	2	0.25	4	2	2	2	<=1	<=20	<=0,06	1	0	0	0	0
543_24	8344	4	43	negative	positive	>=64	>=64	>=64	>=8	>=16	>=16	>=16	>=320	>=4	1	0	1	0	0
543_24	8345	4	43	negative	positive	>=64	>=64	>=64	>=8	>=16	>=16	>=16	>=320	>=4	1	0	1	0	0
543_24	8346	4	43	negative	positive	>=64	>=64	>=64	>=8	>=16	>=16	>=16	>=320	>=4	1	0	1	0	0
543_24	8347	4	43	negative	positive	>=64	>=64	>=64	>=8	>=16	>=16	>=16	>=320	>=4	1	0	1	0	0
543_24	8348	4	43	negative	positive	>=64	>=64	>=64	>=8	>=16	>=16	>=16	>=320	>=4	1	0	1	0	0
544_24	8355	1	43	negative	positive	>=64	32	>=64	>=8	2	>=16	<=1	<=20	>=4	0	0	1	1	0
544_24	8356	1	43	negative	positive	>=64	32	>=64	>=8	8	>=16	<=1	<=20	1	0	0	0	0	0
544_24	8357	1	43	negative	positive	>=64	32	>=64	>=8	8	>=16	<=1	<=20	1	0	0	0	0	0
544_24	8358	1	43	negative	positive	>=64	32	>=64	>=8	8	>=16	<=1	<=20	1	0	0	0	0	0
544_24	8359	1	43	negative	positive	32	32	>=64	>=8	8	>=16	>=16	>=320	>=4	0	0	0	0	0	273	blaKPC-2, blaSHV-11	aac(3)-IId, aadA5, strA, strB	catA1	gyrA-83I, parC-80I	tet(D)	sul1, sul2, dfrA17		IncFIA(HI1)-like, IncFIB(K)(pCAV1099-114)-like, IncFIB(pNDM_Mar)-like, IncFIB(pQil)-like, IncFII(K)-like (2 contigs: node_33, node_48), IncHI1B(pNDM-MAR)-like		Unknown/Unknown			[K21:A-:B-] ?* FIA: Imperfect hit, ST can not be trusted! ! FIIK: Multiple perfect hits found
544_24	8360	1	43	negative	positive	>=64	32	>=64	>=8	4	>=16	<=1	<=20	>=4	0	0	0	1	0
544_24	8361	1	43	negative	positive	>=64	32	>=64	>=8	8	>=16	<=1	<=20	>=4	0	0	0	1	0	258	blaKPC-2, blaSHV-11, blaTEM-1D, OmpK35_truncated	aac(6')-Ib', aph3-Ia		gyrA-83I, parC-80I				ColRNAI, IncFIA(HI1)-like, IncFIB(K), IncFIB(pNDM-Mar)-like, IncFIB(pQil), IncFII(K)-like (3 contigs: node_52, node_131, node_112), IncHI1B(pNDM-MAR)-like		Unknown/Unknown			[K2:A-:B-] ! FIIK: Multiple perfect hits found ?* FIA: Imperfect hit, ST can not be trusted!
544_24	8362	1	43	negative	positive	>=64	32	>=64	>=8	>=16	>=16	<=1	<=20	1	0	0	0	0	0	37	blaKPC-2, blaSHV-11, blaTEM-1D	aph(3')-Ia		gyrA-83Y				Col440II, IncFIB(K)-like, IncFIB(pQil), IncFII(K)-like, IncFII(pKP91)-like					[K2:A-:B-]
544_24	8363	1	43	negative	positive	32	32	>=64	>=8	4	>=16	<=1	<=20	>=4	0	0	1	1	0	258	blaKPC-2, blaSHV-11, blaTEM-1D, OmpK35_truncated	aac(6')-Ib', aph3-Ia		gyrA-83I, parC-80I				ColRNAI, IncFIA(HI1)-like, IncFIB(K), IncFIB(pNDM-Mar)-like, IncFIB(pQil), IncFII(K)-like (3 contigs: node_48, node_127, node_111), IncHI1B(pNDM-MAR)-like		Unknown/Unknown			[K2:A-:B-] ! FIIK: Multiple perfect hits found ?* FIA: Imperfect hit, ST can not be trusted!
544_24	8364	1	43	negative	positive	>=64	32	>=64	>=8	2	4	<=1	<=20	>=4	0	0	0	1	0	258	blaKPC-2, blaSHV-11, blaTEM-1D, OmpK35_truncated	aac(6')-Ib', aph3-Ia		gyrA-83I, parC-80I				Col(pHAD28)-like, ColRNAI, IncFIA(HI1)-like, IncFIB(K), IncFIB(pNDM-Mar)-like, IncFIB(pQil), IncFII(K)-like (3 contigs: node_29, node_133, node_110), IncHI1B(pNDM-MAR)-like		Unknown/Unknown			[K2:A-:B-] ?* FIA: Imperfect hit, ST can not be trusted! ! FIIK: Multiple perfect hits found
545_24	8377	2	43	negative	positive	>=64	>=64	>=64	>=8	>=16	>=16	<=1	>=320	>=4	0	0	1	0	0
545_24	8378	2	43	negative	positive	>=64	>=64	>=64	>=8	>=16	>=16	<=1	>=320	>=4	0	0	1	0	0
545_24	8379	2	43	negative	positive	>=64	>=64	>=64	>=8	>=16	>=16	<=1	>=320	>=4	0	0	1	0	0
545_24	8380	2	43	negative	positive	>=64	>=64	>=64	>=8	>=16	>=16	<=1	>=320	>=4	0	0	1	0	0
545_24	8381	2	43	negative	positive	>=64	>=64	>=64	>=8	8	>=16	>=16	<=20	>=4	0	0	1	0	0	307	blaNDM-1, blaOXA-1, blaCTX-M-15, blaSHV-28, OmpK35_truncated	aac(3)-IIa, aac(6')-Ib-cr	catB4	gyrA-83I, parC-80I		dfrA14	MgrB_truncated	IncFIA(HI1)-like, IncFIB(K)-like					[F-:A10:B-]
545_24	8382	2	43	negative	positive	>=64	>=64	>=64	>=8	>=16	>=16	<=1	>=320	>=4	0	0	1	0	0	147	blaNDM-1, blaOXA-1, blaOXA-9, blaCTX-M-15, blaSHV-11, blaTEM-1D, OmpK35_truncated, OmpK36GD	aac(6')-Ib-cr, aadA, aadA2, aph(3')-VI	catB3, catII.2	gyrA-83I, parC-80I, qnrS1		sul1, dfrA12		IncFIB(K)-like, IncFIB(pKPHS1)-like, IncFIB(pQil), IncFII(K)-like, IncR					[K5:A-:B-]
545_24	8383	2	43	positive	positive	16	4	16	2	2	1	<=1	>=320	2	1	0	0	0	0	35	blaOXA-181, blaSHV-33	aadA	catA1	qnrS1	tet(A)	sul1, dfrA1		Col440II, ColKP3-like, IncX3					[F-:A-:B-]
545_24	8384	2	43	negative	positive	>=64	>=64	>=64	>=8	>=16	>=16	<=1	>=320	>=4	0	0	1	0	0
545_24	8385	2	43	positive	positive	16	4	16	2	2	1	<=1	>=320	1	1	0	0	0	0	35	blaOXA-181, blaSHV-2A	aadA	catA1	qnrS1	tet(A)	sul1, dfrA1		Col440II, ColKP3-like, IncX3					[F-:A-:B-]
545_24	8386	2	43	negative	positive	>=64	>=64	>=64	>=8	>=16	>=16	<=1	>=320	>=4	0	0	1	0	0
560_24	8392	3	45	positive	positive	>=64	32	>=64	2	2	1	<=1	<=20	0.5	1	0	0	0	0
560_24	8393	3	45	negative	positive	<=0,25	0.5	4	2	2	<=0,25	<=1	<=20	<=0,06	1	0	0	0	0
560_24	8394	3	45	positive	positive	>=64	8	>=64	2	2	2	<=1	>=320	>=4	1	0	0	0	0
560_24	8395	3	45	positive	positive	>=64	32	>=64	2	2	1	<=1	>=320	>=4	1	0	0	0	0
560_24	8396	3	45	positive	positive	>=64	32	>=64	2	2	2	<=1	>=320	>=4	1	0	0	0	0
560_24	8400	3	45	positive	positive	>=64	32	>=64	2	1	1	<=1	>=320	>=4	1	0	0	0	0
560_24	8401	3	45	positive	positive	>=64	32	>=64	2	2	2	<=1	>=320	>=4	1	0	0	0	0
560_24	8402	3	45	positive	positive	>=64	32	>=64	2	2	1	<=1	<=20	0.5	1	0	0	0	0
560_24	8403	3	45	positive	positive	>=64	32	>=64	2	2	1	<=1	>=320	>=4	1	0	0	0	0
560_24	8404	3	45	positive	positive	>=64	32	>=64	2	2	2	<=1	>=320	>=4	1	0	0	0	0
561_24	8408	4	45	negative	positive	>=64	>=64	>=64	>=8	>=16	>=16	>=16	>=320	>=4	1	0	1	0	0
561_24	8409	4	45	negative	positive	>=64	>=64	>=64	>=8	>=16	>=16	>=16	>=320	>=4	1	0	1	0	0
561_24	8410	4	45	positive	positive	>=64	>=64	>=64	>=8	8	>=16	<=1	>=320	>=4	0	0	0	0	0
561_24	8411	4	45	negative	positive	2	0.25	4	2	2	1	<=1	<=20	<=0,06	1	0	0	0	0
561_24	8417	4	45	negative	positive	2	0.25	4	2	2	4	<=1	<=20	<=0,06	1	0	0	0	0
561_24	8418	4	45	positive	positive	>=64	>=64	>=64	>=8	8	>=16	<=1	<=20	>=4	0	0	0	0	0
562_24	8425	1	45	positive	positive	16	2	16	2	2	1	<=1	>=320	1	1	0	0	0	0
562_24	8426	1	45	negative	positive	16	2	16	2	2	1	<=1	>=320	1	1	0	0	0	0
562_24	8427	1	45	negative	positive	>=64	32	>=64	>=8	8	>=16	<=1	<=20	1	0	0	0	1	0
562_24	8435	1	45	positive	positive	16	2	16	2	2	1	<=1	>=320	1	1	0	0	0	0
562_24	8436	1	45	negative	positive	16	2	16	2	2	1	<=1	>=320	1	1	0	0	0	0
562_24	8437	1	45	negative	positive	16	2	16	2	2	1	<=1	>=320	1	1	0	0	0	0
562_24	8438	1	45	negative	positive	16	2	16	2	2	1	<=1	>=320	1	1	0	0	0	0
562_24	8439	1	45	positive	positive	16	2	16	2	2	1	<=1	>=320	1	1	0	0	0	0
563_24	8442	2	45	negative	positive	>=64	>=64	>=64	>=8	>=16	>=16	<=1	>=320	>=4	0	0	1	0	0
563_24	8443	2	45	negative	positive	>=64	>=64	>=64	>=8	>=16	>=16	<=1	>=320	>=4	0	0	1	0	0
563_24	8444	2	45	negative	positive	>=64	>=64	>=64	>=8	>=16	>=16	<=1	>=320	>=4	0	0	1	0	0
563_24	8445	2	45	negative	positive	>=64	>=64	>=64	>=8	>=16	>=16	<=1	>=320	>=4	0	0	1	0	0
563_24	8449	2	45	negative	positive	>=64	>=64	>=64	>=8	>=16	>=16	<=1	>=320	>=4	0	0	1	0	0
563_24	8450	2	45	negative	positive	>=64	>=64	>=64	>=8	>=16	>=16	<=1	>=320	>=4	0	0	1	0	0
563_24	8451	2	45	negative	positive	>=64	>=64	>=64	>=8	>=16	>=16	<=1	>=320	>=4	0	0	1	0	0
563_24	8452	2	45	negative	positive	>=64	>=64	>=64	>=8	>=16	>=16	<=1	>=320	>=4	0	0	1	0	0
563_24	8453	2	45	negative	positive	>=64	>=64	>=64	>=8	>=16	>=16	<=1	>=320	>=4	0	0	1	0	0
579_24	8455	3	46	positive	positive	>=64	32	>=64	2	2	<=0,25	<=1	<=20	0.5	1	0	0	0	0
579_24	8456	3	46	positive	positive	>=64	2	>=64	1	2	<=0,25	<=1	<=20	<=0,06	1	0	0	0	0
579_24	8457	3	46	positive	positive	>=64	32	>=64	2	2	<=0,25	<=1	<=20	0.5	1	0	0	0	0
579_24	8458	3	46	negative	positive	8	32	>=64	>=8	2	1	2	>=320	>=4	0	1	0	0	0
579_24	8459	3	46	positive	positive	>=64	32	>=64	2	2	<=0,25	>=16	>=320	>=4	1	0	0	0	0
579_24	8460/8605	3	46	positive	positive	>=64	32	>=64	2	<=0,25	<=0,25	<=1	<=20	0.5	1	0	0	0	0
579_24	8461	3	46	positive	positive	>=64	32	>=64	2	2	<=0,25	<=1	<=20	0.5	1	0	0	0	0
579_24	8462	3	46	positive	positive	>=64	2	>=64	1	2	<=0,25	<=1	<=20	<=0,06	1	0	0	0	0
579_24	8463	3	46	negative	positive	<=0,25	0.5	4	2	<=0,25	<=0,25	<=1	<=20	<=0,06	1	0	0	0	0
579_24	8464	3	46	positive	positive	>=64	>=64	>=64	>=8	2	4	<=1	40	>=4	1	0	0	0	0
580_24	8465	4	46	negative	positive	<=0,25	<=0,12	4	1	0.5	1	<=1	<=20	1	1	0	0	0	0
580_24	8466	4	46	negative	positive	>=64	>=64	>=64	>=8	>=16	>=16	<=1	>=320	>=4	1	0	1	0	0
580_24	8467	4	46	negative	positive	>=64	>=64	>=64	>=8	>=16	>=16	<=1	>=320	>=4	1	0	1	0	0
580_24	8468	4	46	negative	positive	>=64	>=64	>=64	>=8	>=16	>=16	<=1	>=320	>=4	1	0	1	0	0
580_24	8469	4	46	negative	positive	>=64	>=64	>=64	>=8	>=16	>=16	>=16	>=320	>=4	1	0	1	0	0
580_24	8470	4	46	positive	positive	>=64	32	>=64	>=8	4	>=16	>=16	>=320	>=4	0	0	0	1	0
580_24	8471	4	46	negative	positive	>=64	>=64	>=64	>=8	>=16	>=16	<=1	>=320	>=4	1	0	1	0	0
580_24	8472	4	46	negative	positive	>=64	>=64	>=64	>=8	>=16	>=16	<=1	>=320	>=4	1	0	1	0	0
580_24	8473	4	46	negative	positive	>=64	>=64	>=64	>=8	>=16	>=16	<=1	>=320	>=4	1	0	1	0	0
580_24	8474	4	46	negative	positive	>=64	>=64	>=64	>=8	>=16	>=16	<=1	>=320	>=4	1	0	1	0	0
581_24	8475	1	46	negative	positive	<=0,25	0.5	8	2	0.5	<=0,25	<=1	>=320	>=4	1	0	0	0	0
581_24	8476	1	46	negative	positive	<=0,25	0.5	16	2	<=0,25	<=0,25	<=1	>=320	>=4	1	0	0	0	0
581_24	8477	1	46	negative	positive	>=64	32	>=64	>=8	8	>=16	<=1	<=20	1	0	0	0	1	0
581_24	8478	1	46	negative	positive	0.5	0.5	16	2	2	1	<=1	>=320	>=4	1	0	0	0	0
581_24	8479	1	46	negative	positive	<=0,25	0.5	16	2	<=0,25	<=0,25	<=1	>=320	>=4	1	0	0	0	0
581_24	8480	1	46	negative	positive	>=64	32	>=64	>=8	8	>=16	<=1	<=20	1	0	0	0	1	0
588_24	8481	3	47	negative	positive	32	32	>=64	>=8	>=16	>=16	<=1	<=20	0.5	0	0	0	1	0
588_24	8483	3	47	negative	positive	>=64	>=64	>=64	>=8	>=16	>=16	>=16	>=320	>=4	0	0	1	0	0
588_24	8484	3	47	positive	positive	>=64	32	>=64	2	2	0.5	>=16	>=320	>=4	1	0	0	0	0
588_24	8485	3	47	negative	positive	>=64	>=64	>=64	>=8	>=16	>=16	>=16	>=320	>=4	0	0	1	0	0
588_24	8486	3	47	negative	positive	>=64	>=64	>=64	>=8	>=16	>=16	2	>=320	>=4	0	0	1	0	0
588_24	8487	3	47	negative	positive	<=0,25	0.5	4	2	0.5	0.5	<=1	<=20	<=0,06	1	0	0	0	0
588_24	8489	3	47	negative	positive	<=0,25	0.5	4	2	0.5	<=0,25	<=1	<=20	<=0,06	1	0	0	0	0
589_24	8490	4	47	negative	positive	>=64	>=64	>=64	>=8	>=16	>=16	>=16	>=320	>=4	0	0	1	0	0
589_24	8491	4	47	negative	positive	>=64	>=64	>=64	>=8	>=16	>=16	>=16	>=320	>=4	1	0	1	0	0
589_24	8492	4	47	negative	positive	2	0.25	4	2	2	2	<=1	<=20	<=0,06	1	0	0	0	0
589_24	8493	4	47	negative	positive	>=64	>=64	>=64	>=8	>=16	>=16	>=16	>=320	>=4	1	0	1	0	0
589_24	8494	4	47	negative	positive	2	0.25	4	2	2	2	<=1	<=20	<=0,06	1	0	0	0	0
589_24	8495	4	47	negative	positive	>=64	>=64	>=64	>=8	>=16	>=16	<=1	>=320	>=4	1	0	1	0	0
589_24	8496	4	47	negative	positive	>=64	>=64	>=64	>=8	>=16	>=16	<=1	>=320	>=4	1	0	1	0	0
589_24	8497	4	47	negative	positive	>=64	>=64	>=64	>=8	>=16	>=16	>=16	>=320	>=4	1	0	1	0	0
589_24	8498	4	47	negative	positive	>=64	>=64	>=64	>=8	>=16	>=16	>=16	>=320	>=4	1	0	1	0	0
589_24	8499	4	47	negative	positive	>=64	>=64	>=64	>=8	>=16	>=16	>=16	>=320	>=4	1	0	1	0	0
590_24	8500	1	47	negative	positive	>=64	32	>=64	>=8	8	>=16	<=1	<=20	1	0	0	0	1	0
590_24	8501	1	47	negative	positive	>=64	32	>=64	>=8	8	>=16	<=1	<=20	1	0	0	0	1	0
590_24	8502	1	47	negative	positive	16	1	16	2	2	1	<=1	>=320	1	1	0	0	0	0
590_24	8503	1	47	negative	positive	>=64	32	>=64	>=8	8	>=16	<=1	<=20	1	0	0	0	1	0
590_24	8504	1	47	negative	positive	>=64	32	>=64	>=8	8	>=16	<=1	<=20	1	0	0	0	0	0
590_24	8505	1	47	negative	positive	>=64	32	>=64	>=8	8	>=16	<=1	<=20	1	0	0	0	1	0
590_24	8506	1	47	negative	positive	>=64	32	>=64	>=8	8	>=16	<=1	<=20	1	0	0	0	1	0
590_24	8507	1	47	negative	positive	>=64	32	>=64	>=8	8	>=16	<=1	<=20	1	0	0	0	1	0
590_24	8508	1	47	negative	positive	>=64	32	>=64	>=8	8	>=16	<=1	<=20	1	0	0	0	1	0
590_24	8509	1	47	negative	positive	>=64	32	>=64	>=8	8	>=16	<=1	<=20	1	0	0	0	1	0
591_24	8510	2	47	negative	positive	>=64	>=64	>=64	>=8	>=16	>=16	<=1	>=320	>=4	0	0	1	0	0
591_24	8511	2	47	negative	positive	>=64	>=64	>=64	>=8	>=16	>=16	<=1	>=320	>=4	1	0	0	0	0
591_24	8512	2	47	negative	positive	>=64	>=64	>=64	>=8	>=16	>=16	<=1	>=320	>=4	0	0	1	0	0
591_24	8513	2	47	negative	positive	>=64	>=64	>=64	>=8	>=16	>=16	<=1	>=320	>=4	0	0	1	0	0
591_24	8514	2	47	negative	positive	>=64	>=64	>=64	>=8	>=16	>=16	<=1	>=320	>=4	0	0	1	0	0
599_24	8516	3	48	negative	positive	<=0,25	0.5	4	2	<=0,25	<=0,25	<=1	<=20	<=0,06	1	0	0	0	0
599_24	8519	3	48	negative	positive	<=0,25	0.5	4	2	2	<=0,25	<=1	<=20	<=0,06	1	0	0	0	0
599_24	8521	3	48	negative	positive	<=0,25	0.5	4	2	<=0,25	<=0,25	<=1	<=20	<=0,06	1	0	0	0	0
599_24	8523	3	48	negative	positive	<=0,25	0.5	4	2	<=0,25	1	<=1	<=20	<=0,06	1	0	0	0	0
599_24	8524	3	48	negative	positive	>=64	2	>=64	1	2	0.5	<=1	<=20	<=0,06	1	0	0	0	0
600_24	8525	4	48	negative	positive	2	0.25	4	2	2	4	<=1	<=20	<=0,06	1	0	0	0	0
600_24	8526	4	48	negative	positive	2	0.25	4	2	2	4	<=1	<=20	<=0,06	1	0	0	0	0
600_24	8527	4	48	negative	positive	2	0.25	4	2	2	2	<=1	<=20	<=0,06	1	0	0	0	0
600_24	8528	4	48	negative	positive	>=64	>=64	>=64	>=8	>=16	>=16	<=1	>=320	>=4	1	0	1	0	0
600_24	8529	4	48	negative	positive	>=64	>=64	>=64	>=8	>=16	>=16	<=1	>=320	>=4	1	0	1	0	0
600_24	8530	4	48	negative	positive	2	0.25	4	2	4	8	<=1	<=20	<=0,06	1	0	0	0	0
600_24	8531	4	48	negative	positive	2	0.25	4	2	2	4	<=1	<=20	<=0,06	1	0	0	0	0
601_24	8532	1	48	negative	positive	>=64	32	>=64	>=8	8	>=16	<=1	<=20	1	0	0	0	1	0
601_24	8533	1	48	negative	positive	>=64	32	>=64	>=8	8	>=16	<=1	<=20	1	0	0	0	1	0
601_24	8534	1	48	positive	positive	>=64	32	>=64	>=8	8	>=16	<=1	<=20	1	0	0	0	1	0
601_24	8535	1	48	positive	positive	>=64	32	>=64	>=8	8	>=16	<=1	<=20	1	0	0	0	1	0
601_24	8536	1	48	negative	positive	>=64	32	>=64	>=8	8	>=16	<=1	<=20	1	0	0	0	1	0
601_24	8537	1	48	negative	positive	>=64	>=64	>=64	>=8	8	>=16	<=1	<=20	1	0	0	0	1	0
601_24	8538	1	48	positive	positive	>=64	32	>=64	>=8	8	>=16	<=1	<=20	1	0	0	0	1	0
601_24	8539	1	48	negative	positive	>=64	32	>=64	>=8	8	>=16	<=1	<=20	1	0	0	0	1	0
601_24	8540	1	48	positive	positive	>=64	32	>=64	>=8	8	>=16	<=1	<=20	1	0	0	0	1	0
601_24	8541	1	48	negative	positive	16	4	16	2	2	1	<=1	>=320	1	1	0	0	0	0
602_24	8543	2	48	negative	positive	>=64	>=64	>=64	>=8	>=16	>=16	<=1	>=320	>=4	0	0	1	0	0
602_24	8546	2	48	negative	positive	>=64	>=64	>=64	>=8	>=16	>=16	<=1	>=320	>=4	0	0	1	0	0
602_24	8547	2	48	negative	positive	>=64	>=64	>=64	>=8	>=16	>=16	>=16	>=320	>=4	0	0	1	0	0
602_24	8548	2	48	negative	positive	>=64	>=64	>=64	>=8	>=16	>=16	>=16	>=320	>=4	0	0	1	0	0
602_24	8549	2	48	negative	positive	>=64	>=64	>=64	>=8	>=16	>=16	>=16	160	>=4	1	0	1	0	0
602_24	8551	2	48	negative	positive	>=64	>=64	>=64	>=8	>=16	>=16	<=1	>=320	>=4	0	0	1	0	0
